# Supplementary material for: MHC class I antigen cross-presentation mediated by PapMV nanoparticles in human antigen-presenting cells is dependent on autophagy
Source: PLoS One. 2021 Dec 31;16(12):e0261987. doi: 10.1371/journal.pone.0261987 (PMC8719699; doi:10.1371/journal.pone.0261987)
Supplement: S1 Data — (XLSX) [file pone.0261987.s007.xlsx]

## Sheet: Raw_Data_EBV-B_Cells
	EBV-B cells
		Fig. 1A			[IFNg] (pg/mL)		% of 37oC Control
				Experiment number	37oC	4oC	37oC	4oC
			PapMV VLP	1	1528.12	97.159	100	6.35807
				2	1532.6	122.232	100	7.97548
				3	4286.7	47.114	100	1.09907
				4	3865.9	9.308	100	0.240772
				5	1530.36	109.696	100	7.16796
			Control peptide	1	21848	16690.1	100	76.3918
				2	22522.6	18394.5	100	81.6712
				3	6655.26	6879.92	100	103.376
				4	5493.36	6045.61	100	110.053
				5	22185.3	17542.3	100	79.0716
		Fig. 2A			[IFNg] (pg/mL)			% of Untreated Control						S2A Fig			HLA-ABC_FITC MFI			% of Untreated Control
						Chloroquine (μM)			Chloroquine (μM)									Chloroquine (μM)			Chloroquine (μM)
				Experiment number	Untreated	100	200	Untreated	100	200						Experiment number	Untreated	100	200	Untreated	100	200
			PapMV VLP	1	606.785	453.727	245.619	100	74.7756	40.4788					PapMV VLP	1	21175	18231	18239	100	86.0968	86.1346
				2	754.173	491.854	373.977	100	66.4981	50.5613						2	13603	11553	11062	100	84.9298	81.3203
				3	3566.88	1393.95	361.346	100	42.3211	10.9707						3	2353.5	1694.5	1310.5	100	71.9992	55.683
				4	462.581	306.659	96.7196	100	53.8594	16.9871
				5	1071.69	753.832	533.986	100	66.1981	46.8922
				6	9634.48	3034.3	3019.5	100	31.4942	31.3406
				7	1810.46	505.583	861.111	100	27.9	47.6
				8	8286	7619.1	4922.45	100	92	59.4
				9	3000.18	1799.66	1244.56	100	59.9852	41.4829
			Control peptide	1	9058.43	6562.68	6412.16	100	72.4482	70.7866
				2	14474.6	11814.6	8145.61	100	81.0297	55.8663
				3	45048.5	40112.4	30909.4	100	88.7875	68.4169
				4	21156.3	17843.7	5828.28	100	81.2927	26.5526
				5	25485.9	24895.3	21752.6	100	107.624	94.0382
				6	16538.7	15458	13144.8	100	93.4657	79.4789
				7	18927.8	18779.6	19495.6	100	99.2	103
				8	23969.3	22458.7	17429.2	100	93.7	72.7
				9	13483.4	12283.4	12401.1	100	91.0997	91.9729
		Fig. 2C			[IFNg] (pg/mL)			% of Untreated Control						S2C Fig			HLA-ABC_FITC MFI			% of Untreated Control
						Cathepsin S inhibitor (μM)			Cathepsin S inhibitor (μM)									Cathepsin S inhibitor (μM)			Cathepsin S inhibitor (μM)
				Experiment number	Untreated	10	20	Untreated	10	20						Experiment number	Untreated	10	20	Untreated	10	20
			PapMV VLP	1	725.13	698.608	676.772	100	94.451	91.4989					PapMV VLP	1	21175	25210	24770	100	119.055	116.978
				2	259.268	281.214	191.181	100	95.9685	65.2436						2	13603	13979	14371	100	102.764	105.646
				3	3020.6	2968.34	3070.98	100	90.1207	93.2368						3	2353.5	2586	2655	100	109.879	112.811
				4	1309.43	219.934	0	100	16.7961	0
				5	6350.59	4105.68	4406.32	100	64.6504	69.3844
				6	9634.48	5453.16	4366.67	100	56.6005	45.3234
				7	8286	4762.05	4150.9	100	57.471	50.0953
				8	744.05	246.341	474.677	100	33.1081	63.7964
			Control peptide	1	14686.5	13191.8	14279.7	100	90.4755	97.937
				2	2078.4	1632.98	2808.32	100	48.7026	83.7563
				3	45307.6	43616.6	39964.1	100	96.5439	88.4591
				4	27565.8	25658.7	14293.1	100	93.0816	51.851
				5	8579.9	8129.92	8400.94	100	94.7555	97.9142
				6	16538.7	14204.3	12586.3	100	85.885	76.1022
				7	23969.3	18351.3	16038.6	100	76.5617	66.9131
				8	13292.8	11779.2	11298.6	100	88.6137	84.9979
		Fig 3B			Ratio LC3-II/LC3-I (relative to UT)
						PapMV VLP (μg/mL)				PapMV VLP (μg/mL)
				Experiment number	Untreated	25	50	Rapamycin	Untreated	50	Rapamycin
				1	1	2.05753	1.47435	3.01232	0.418569	0.469149
				2	1	0.970219	1.52567	2.83369
				3	1	1.50416	2.53303	2.68131	0.547362	0.836751
				4	1	1.29611	2.37116	3.28619	1.07102	0.846098	1.24646
				5	1	2.43454	2.89054	3.53971
				6	1	2.36533	2.17192	2.11854	1.0135	0.970909	0.703797
				7	1	1.15724	1.96079	0.985944	0.392477	0.303872	0.72933
		Fig 3D-E			Untreated				PapMV VLP				Rapamycin
				Cell number	Number of LC3-GFP+	LC3-GFP+ surface	Total cell surface	Ratio LC3-GFP surface over the total cell surface	Number of LC3-GFP+	LC3-GFP+ surface	Total cell surface	Ratio LC3-GFP surface over the total cell surface	Number of LC3-GFP+	LC3-GFP+ surface	Total cell surface	Ratio LC3-GFP surface over the total cell surface
				1	8	1.59	145	1.09655	1	10.4	109	9.54128	9	5.96	155	3.84516
				2	5	0.38	112	0.339286	17	7.92	204	3.88235	8	5.23	218	2.39908
				3	4	0.72	104	0.692308	6	4.19	130	3.22308	10	9.17	193	4.7513
				4	3	0.99	181	0.546961	3	2.01	190	1.05789	1	0.47	207	0.227053
				5	2	0.31	202	0.153465	5	2.57	201	1.27861	18	5.4	113	4.77876
				6	9	1.44	187	0.770053	16	9.98	151	6.60927	5	1.5	90.4	1.65929
				7	1	1	87	1.14943	3	4.07	211	1.92891	19	3.2	128	2.5
				8	0	0	86	0	10	6.72	135	4.97778	8	4.37	117	3.73504
				9	0	0	135	0	7	2.83	141	2.00709	6	2.19	116	1.88793
				10	2	0.4	130	0.307692	11	3.55	115	3.08696	4	0.98	81.6	1.20098
				11	1	1.6	62	2.58065	4	4.28	105	4.07619	4	1.41	92.4	1.52597
				12	4	0.2	164	0.121951	7	5.91	103	5.73786	3	3.6	180	2
				13	14	6.76	294	2.29932	12	6.59	175	3.76571	0	0	247	0
				14	8	5.48	124	4.41935	11	5.44	210	2.59048	5	1.46	179	0.815642
				15	0	0	169	0	2	1.67	197	0.847716	23	11.3	201	5.62189
				16	2	1.54	95.2	1.61765	4	4.24	191	2.2199	6	6.84	197	3.47208
				17	0	0	136	0	11	9.94	253	3.92885	3	4.79	121	3.95868
				18	7	5.91	195	3.03077	13	5.86	217	2.70046	2	6.59	208	3.16827
				19	7	7.79	133	5.85714	6	3.84	252	1.52381	2	5.05	72.8	6.93681
				20	0	0	92	0	5	4.45	295	1.50847	5	7.67	102	7.51961
				21	0	0	78.9	0	3	7.79	132	5.90152	0	0	163	0
				22	2	4.41	161	2.73913	4	4.239	391	1.08414	22	21.53	213	10.108
				23	0	0	153	0	9	1.19	223	0.533632	8	2.913	133	2.19023
				24	0	0	70.4	0	30	3.21	382	0.840314	9	6.461	145	4.45586
				25					12	7.58	316	2.39873	16	10.998	206	5.33883
				26					13	6.04	249	2.4257	5	3.85	81.6	4.71814
				27					8	4.19	232	1.80603	13	10.739	191	5.62251
				28					10	9.38	195	4.81026	8	12.67	255	4.96863
				29					5	4.02	156	2.57692	9	7.15	62.7	11.4035
				30					7	3.94	225	1.75111	11	3.337	198	1.68535
				31					7	9.29	525	1.76952	24	17.5879	350	5.02511
				32					16	1.33	704	0.18892
		Fig. 4A			[IFNg] (pg/mL)			% of Untreated Control						S2E Fig			HLA-ABC_FITC MFI			% of Untreated Control
						3-methyadenine (mM)			3-methyadenine (mM)									3-methyadenine (mM)			3-methyadenine (mM)
				Experiment number	Untreated	2	5	Untreated	2	5						Experiment number	Untreated	2	5	Untreated	2	5
			PapMV VLP	1	1265.39	893.746	877.789	100	62.7078	61.5882					PapMV VLP	1	21175	20448	15264	100	96.5667	72.085
				2	1987.52	1232.46	584.659	100	57.3173	27.1903						2	13603	13457	10611	100	98.9267	78.0049
				3	219.047	168.23	183.363	100	61.7475	67.3017						3	2353.5	1979.5	1481	100	84.1088	62.9276
				4	3866.55	2190.4	522.464	100	52.3654	12.4904
				5	948.898	435.216	254.993	100	41.0287	24.0387
				6	2071.59	1363.42	1071.83	100	67.7595	53.2682
				7	6350.59	568.935	610.81	100	8.95877	9.61816
				8	1810.46	234.206	0	100	12.9363	0
				9	8286	5521.15	5134.7	100	66.6323	61.9684
				10	9634.48	8857.48	263.232	100	91.9353	2.73219
			Control peptide	1	21639.8	16659.6	13259.9	100	83.8414	66.732
				2	18170.5	14613.9	6530.84	100	75.8149	33.8812
				3	8427.56	6883.98	7286.42	100	83.7494	88.6455
				4	41699.6	34011.6	30205.1	100	79.9415	70.9947
				5	14383.1	8068.47	6699.87	100	50.3847	41.8383
				6	21647	18193	21803.5	100	80.3153	96.2543
				7	8579.9	7119.96	5700.52	100	82.9842	66.4405
				8	18927.8	7457.86	14743.6	100	39.4016	77.8936
				9	23969.3	19092.7	18369	100	79.6546	76.6353
				10	16538.7	12723.9	10502.4	100	76.9341	63.502
		Fig. 4E			[IFNg] (pg/mL)				% of Untreated Control
						shRNA				shRNA
				Experiment number	Untreated	shATG5 2.2	shATG5 2.4	shSCR	Untreated	2	5	shSCR
			PapMV VLP	1	352.518	264.577	324.037	250.248	100	74.9797	91.9892	70.8768
				2	54.8314	40.2919	58.529	151.459	100	73.585	106.87	276.56
				3	324.115	394.345	157.437	438.499	100	103.975	41.51	115.615
			Control peptide	1	1475.76	1669.35	1709.97	1469.98	100	113.063	115.817	99.6033
				2	2061.15	1594.11	2062.53	3802.95	100	77.3251	100.075	184.371
				3	2244.85	2646.59	2544.38	2583.52	100	117.965	113.43	115.14
		Fig. 4F			[IFNg] (pg/mL)			% of Untreated Control
						Bafilomycin A			Bafilomycin A
				Experiment number	Untreated	2.5	5	Untreated	2.5	5
			PapMV VLP	1	9715	7475.1	8538.83	100	76.9439	87.8933
				2	3000.18	1374.26	1869.16	100	45.8059	62.3018
				3	9364.88	9391.02	1618.81	100	100.279	17.286
			Control peptide	1	15668	14732.2	15918.5	100	94.0273	101.599
				2	13483.4	13522.4	16777.8	100	100.289	124.432
				3	15237.3	14606.2	16237.4	100	95.8582	106.564
		S3A Fig.			[IFNg] (pg/mL)			% of Untreated Control						S3B Fig			HLA-ABC_FITC MFI			% of Untreated Control
						Rapamycin (μM)			Rapamycin (μM)									Rapamycin (μM)			Rapamycin (μM)
				Experiment number	Untreated	0.05	0.1	Untreated	0.05	0.1						Experiment number	Untreated	0.05	0.1	Untreated	0.05	0.1
			PapMV VLP	1	1585.12	852.487	846.439	100	59.813	59.3886					PapMV VLP	1	21175	24390	25725	100	115.183	121.488
				2	2312.97	1445.22	1176.62	100	67.2119	54.7202						2	13603	14587	14244	100	107.234	104.712
				3	325.851	239.299	255.62	100	87.8324	93.823						3	2353.5	2216	2350.5	100	94.1576	99.8725
				4	4499.3	2905.15	2723.96	100	69.4526	65.121
				5	1172.62	645.52	830.506	100	60.8545	78.2935
				6	1952.71	1271.95	1155.2	100	63.2136	57.4115
			Control peptide	1	18100.9	8130.67	9002.74	100	40.9186	45.3075
				2	18113.9	10074.5	10027.8	100	55.6175	55.3594
				3	8011.91	5415.42	5102.83	100	65.8831	62.0802
				4	43391.6	26542.7	27774	100	62.3864	65.2805
				5	17644.4	11017	7069.27	100	68.7972	44.1451
				6	23656.9	10775.9	12572.7	100	47.5714	55.5037
		S4B Fig.			[IFNg] (pg/mL)		% of Untreated Control
				Experiment number	Untreated	HBSS	Untreated	HBSS
			PapMV VLP	1	340.7	463.25	100	135.941
				2	620.5	1069.1	100	174.661
				3	47.85	64.2	100	134.199
				4	1838.82	3347.65	100	181.85
				5	1111.76	2621.57	100	235.802
			Control peptide	1	13243.2	5371.15	100	40.5478
				2	1506.35	1587.1	100	105.36
				3	2481.95	3307.25	100	133.214
				4	15982.9	15244.7	100	95.35
				5	24562.7	20994.1	100	85.4714

## Sheet: Raw_Data_T2_Cells
	T2 cells
		Fig. 1B			[IFNg] (pg/mL)		% of 37oC Control
				Experiment number	37oC	4oC	37oC	4oC
			PapMV VLP	1	15152.9	2291.36	100	15.1216
				2	15332	2278.82	100	14.8632
				3	15242.4	2285.09	100	14.9917
			Control peptide	1	32790.6	23027	100	70.2244
				2	35677	26238.8	100	73.5453
				3	34233.8	24632.9	100	71.9548
		Fig. 2B			[IFNg] (pg/mL)			% of Untreated Control						S2B Fig			HLA-ABC_FITC MFI			% of Untreated Control
						Chloroquine (μM)			Chloroquine (μM)									Chloroquine (μM)			Chloroquine (μM)
				Experiment number	Untreated	100	200	Untreated	100	200						Experiment number	Untreated	100	200	Untreated	100	200
			PapMV VLP	1	7849.27	5047.9	4016.14	100	64.3105	51.1659					PapMV VLP	1	6247	5478	6988	100	87.6901	111.862
				2	1518.85	1130.16	963.127	100	79.3012	67.5806						2	362	299	246	100	82.6	67.96
				3	10749.5	12124.5	9287.02	100	89.4989	68.5533						3	369	272	255	100	73.71	69.11
				4	1000.22	745.014	705.388	100	67.5625	63.969
				5	8873.85	8572.52	6451.47	100	89.0566	67.0218
				6	3989.02	2851.15	2639.32	100	67.1447	62.1562
				7	64681.7	10678.6	12774.3	100	32.6097	39.0096
			Control peptide	1	14504	15811	13269.4	100	109.012	91.4881
				2	18041.9	12441.2	7136.55	100	83.7048	48.0149
				3	34427.7	36503.1	40013.8	100	106.403	116.636
				4	3089.39	2383.7	2259.67	100	72.2616	68.5018
				5	58297.8	61516	63828.2	100	114.423	118.724
				6	57144.3	46186.3	44033.2	100	77.393	73.7851
				7	50079.1	42144.9	53853.2	100	100.158	127.983
		Fig. 2D			[IFNg] (pg/mL)			% of Untreated Control						S2D Fig			HLA-ABC_FITC MFI			% of Untreated Control
						Cathepsin S inhibitor (μM)			Cathepsin S inhibitor (μM)									Cathepsin S inhibitor (μM)			Cathepsin S inhibitor (μM)
				Experiment number	Untreated	10	20	Untreated	10	20						Experiment number	Untreated	10	20	Untreated	10	20
			PapMV VLP	1	1331.46	1193.84	981.132	100	83.7692	68.8439					PapMV VLP	1	6247	7064	6902	100	113.078	110.485
				2	9972.75	9425.71	9302.77	100	95.2245	93.9825						2	362	356	348	100	98.34	96.13
				3	16605.4	13979.7	12525.2	100	42.6906	38.2489						3	369	340	367	100	92.14	99.46
				4	7172.21	5644.94	5089.32	100	91.9075	82.8611
				5	16952.9	12947.9	10494.8	100	39.5396	32.0484
				6	5111.75	4298.06	4056.64	100	69.9784	66.0477
			Control peptide	1	11684.5	12841.8	7348.4	100	86.4	49.4402
				2	34185.2	35340.7	34595.7	100	103.015	100.843
				3	37869	42093.4	34424.3	100	100.036	81.81
				4	45369.7	45303.3	44869.6	100	123.123	121.945
				5	38287	40889.5	40931.7	100	97.1746	97.2749
				6	28220.5	27812.5	25227.3	100	75.5876	68.5615
		Fig. 4B			[IFNg] (pg/mL)			% of Untreated Control						S2F Fig			HLA-ABC_FITC MFI			% of Untreated Control
						3-methyadenine (mM)			3-methyadenine (mM)									3-methyadenine (mM)			3-methyadenine (mM)
				Experiment number	Untreated	2	5	Untreated	2	5						Experiment number	Untreated	2	5	Untreated	2	5
			PapMV VLP	1	15503.3	4768.97	833.903	100	26.3405	4.60591					PapMV VLP	1	6247	4469	3227	100	71.5383	51.6568
				2	15012.4	3487.99	611.403	100	26.4963	4.64449						2	362	217	144	100	59.94	39.78
				3	1048.27	149.146	95.4572	100	10.776	6.89692						3	369	219	144	100	59.35	39.02
				4	11841.5	2677.96	730.253	100	22.2118	6.05694
				5	1530.58	249.413	115.348	100	15.7341	7.27665
				6	14774.8	2864.95	549.675	100	20.4471	3.92302
				7	7732.73	1211.65	701.998	100	17.9428	10.3956
			Control peptide	1	260383	75003	16257.9	100	45.4319	9.848
				2	36860.9	23327.8	8665.74	100	63.8045	23.7019
				3	6047.32	5581	7680.78	100	61.1489	84.1554
				4	35850.7	32317.8	30910.8	100	90.6715	86.7241
				5	24548.3	18459.5	16595.4	100	72.9575	65.5899
				6	51121.1	38928.6	25705.5	100	77.4099	51.1157
				7	63027.8	56722.6	37430.1	100	89.738	59.2164
		S3C Fig.			[IFNg] (pg/mL)			% of Untreated Control						S3D Fig			HLA-ABC_FITC MFI			% of Untreated Control
						Rapamycin (μM)			Rapamycin (μM)									Rapamycin (μM)			Rapamycin (μM)
				Experiment number	Untreated	0.05	0.1	Untreated	0.05	0.1						Experiment number	Untreated	0.05	0.1	Untreated	0.05	0.1
			PapMV VLP	1	20706.8	8201.06	7606.48	100	45.2971	42.013					PapMV VLP	1	6247	6763	7084	100	108.26	113.398
				2	18033.2	7203.96	7349.89	100	44.0601	44.9526						2	362	342	345	100	94.48	95.3
				3	1719.84	1119.27	1116.68	100	80.8687	80.6821						3	369	345	351	100	93.5	95.12
				4	16344.8	6652.77	6339.26	100	43.6232	41.5674
				5	13248.3	8270.57	11156.9	100	59.0268	79.6267
				6	5772.9	4174.1	4810.11	100	61.8127	71.2312
				7	9441.16	8860.64	7834.8	100	93.8512	82.9856
			Control peptide	1	69794.7	25754.8	26819.6	100	36.9007	38.4264
				2	42589.6	23084.3	23339.6	100	53.1951	53.7833
				3	12206.5	8417.84	6020.45	100	92.2311	65.9638
				4	28630.6	11144.8	12108.9	100	38.9261	42.2936
				5	49456.6	30100.1	32947.6	100	59.8545	65.5167
				6	63390.3	38443.1	35875.5	100	60.8191	56.7569
				7	45288.7	18441.1	21197.3	100	40.719	46.8048
